# Supplementary material for: Anionic Lipid Catalyzes the Generation of Cytotoxic Insulin Oligomers
Source: Biomolecules. 2025 Jul 11;15(7):994. doi: 10.3390/biom15070994 (PMC12292867; doi:10.3390/biom15070994)
Supplement: Supplementary file 1 [file biomolecules-15-00994-s001.zip]

Archive with 1 entries (1 files):
- biomolecules-3698880-supplementary.pdf
